# Supplementary material for: Structural characterization of a highly-potent V3-glycan broadly neutralizing antibody bound to natively-glycosylated HIV-1 envelope
Source: Nat Commun. 2018 Mar 28;9:1251. doi: 10.1038/s41467-018-03632-y (PMC5871869; doi:10.1038/s41467-018-03632-y)
Supplement: Supplementary file 4 — Supplementary Data 1(XLSX 15 kb) [file 41467_2018_3632_MOESM4_ESM.xlsx]

## Sheet: Sheet1
Supplementary Data 1. ^Comparison of interface between BG505 SOSIP.664 and BG18 Fab (PDB 6CH7) or 10-1074 Fab (PDB 5T3X), shown for SOSIP chain G (gp120) and Fab chains H (heavy chain) and L (light chain), respectively.
	A. BG18 protein interface with gp120						B. 10-1074 protein interface with gp120
	List of BG18 heavy chain (chain Q)-gp120 (chain G) interface residues (the residues on each row are not matched interactive partners)						List of 10-1074 heavy chain (chain H)-gp120 (chain G) interface residues (the residues on each row are not matched interactive partners)
	Heavy chain	BSA (Å2)		gp120	BSA (Å2)		Heavy chain	BSA (Å2)		gp120	BSA (Å2)
	Q:TYR 104	73 ||||||		G:ASP 325	33 |||		H:TYR 100B	67 |||||		G:ASP 325	38 ||||
	Q:GLY 105	16 |||||		G:ILE 326	13 ||		H:GLY 100C	16 ||||||		G:ILE 326	20 |||
	Q:VAL 106	52 ||||||		G:ARG 327	83 ||||||		H:VAL 100D	25 ||||		G:ARG 327	61 |||||
	Q:VAL 107	5 |		G:GLN 328	44 |||||		H:PHE 100G	102 |||||||		G:GLN 328	43 ||||
	Q:ALA 108	12 ||		G:ALA 329	2 ||		H:GLU 100I	41 |||||||||		G:ALA 329	1 ||
	Q:LEU 109	91 |||||||		G:HIS 330	30 |||||||					G:HIS 330	22 ||||||
	Q:GLU 111	40 |||||||||		G:THR 415	38 |||||					G:THR 415	16 ||
				G:LEU 416	1 |					G:LEU 416	1 |
				G:PRO 417	25 ||||					G:PRO 417	18 |||
	Total	289		Total	269		Total	251		Total	220
	List of BG18 light chain (chain R)-gp120 (chain G) interface residues (the residues on each row are not matched interactive partners)						List of 10-1074 light chain (chain L)-gp120 (chain G) interface residues (the residues on each row are not matched interactive partners)
	Light chain	BSA (Å2)		gp120	BSA (Å2)		Light chain	BSA (Å2)		gp120	BSA (Å2)
	R:LEU 29	17 |||||		G:THR 135	26 |||		L:LEU 28	6 |		G:THR 135	24 ||
	R:THR 30	43 ||||		G:ASN 136	14 ||		L:GLY 29	12 ||||||||||		G:ASN 136	19 |||
	R:ARG 51	8 |		G:ASN 137	43 ||||		L:SER 30	19 ||||		G:ASN 137	66 ||||||
	R:SER 53	32 |||||		G:ILE 138	128 |||||||		L:ASN 66C	2 |		G:ASP 321A	8 ||
	R:GLN 54	68 ||||||		G:THR 139	45 ||||		L:PHE 67	30 ||||		G:ILE 322	6 ||||
	R:ARG 55	15 |		G:ASP 325	75 ||||||		L:SER 93	21 |||		G:ILE 323	12 ||
	R:SER 57	5 |					L:ARG 94	144 ||||||||||		G:GLY 324	58 ||||||||||
	R:TRP 67	53 |||||					L:SER 95	9 ||		G:ASP 325	63 ||||||
	R:SER 68	7 |					L:GLY 95A	17 ||||||		G:ILE 326	24 ||||
	R:GLY 69	20 ||||					L:PHE 95B	18 ||
	R:VAL 72	2 ||||
	Total	270		Total	331		Total	278		Total	280
	A. BG18 glycan interface with gp120*						B. 10-1074 glycan interface with gp120*
	List of BG18 heavy chain (chain Q) and light chain (chain R) residues interacting with gp120 glycans						List of 10-1074 heavy chain (chain H) and light chain (chain L) residues interacting with gp120 glycans
	Ab chain	BSA (Å2)		gp120	BSA (Å2)		Ab chain	BSA (Å2)		gp120	BSA (Å2)
	Q:ASP 27	6		G:N332-glycan	480		H:ARG 96	29		G:N332-glycan	356
	Q:SER 28	47					H:ARG 97	15
	Q:ARG 29	73					H:GLY 98	7
	Q:HIS 33	33					H:GLN 99	39
	Q:ARG 98	19					H:TYR 100M	12
	Q:ARG 102	97					H:ARG 100	73
	Q:ILE 103	35					H:ILE 100A	48
	Q:TYR 104	65					H:TYR 100B	44
	Q:GLY 105	15					H:GLY 100C	5
	Q:PHE 113	3
							L:SER 30	10		G:N332-glycan	354
	Q:SER 34	3		G:N392-glycan	370		L:ASN 50	58
	Q:TRP 48	14					L:ASN 51	4
	Q:ASP 51	37					L:GLN 52	24
	Q:HIS 53	7					L:ASP 53	24
	Q:ASN 55	46					L:PRO 66	21
	Q:GLY 56	11					L:ASP 66A	54
	Q:ALA 57	43					L:ILE 66B	8
	Q:THR 58	2					L:ASN 66C	26
	Q:THR 59	38
	Q:TRP 112	75					L:GLY 68	31		G:N301-glycan	104
	Q:HIS 114	29					L:THR 69	19
							L:ARG 70	23
	R:SER 52	50		G:N332-glycan	88
	R:SER 53	17					L:GLN 26	10		G:N156-glycan	10
	R:SER 56	11
	R:ARG 55	5		G:N156-glycan	5
	R:SER 92	1		G:392-glycan	123
	R:ASP 96	78
	R:SER 97	15
	R:TYR 98	11
	R:LYS 99	28
	R:ARG 95	19		G:386-glycan	20
	Total	933		Total	1086		Total	584		Total	824
	^BSA values should be regarded as approximate given the relatively low resolutions of the structures.
	*Total BSA calculated for Fab residues against the entire glycan, compared to individual glycan residues.
	BSA: buried surface ares, Å2; ||||: buried area percentage, one bar per 10%.
